# Supplementary material for: Dysfunctional mitochondria, disrupted levels of reactive oxygen species, and autophagy in B cells from common variable immunodeficiency patients
Source: Front Immunol. 2024 Mar 26;15:1362995. doi: 10.3389/fimmu.2024.1362995 (PMC11002182; doi:10.3389/fimmu.2024.1362995)
Supplement: Supplementary file 1 [file DataSheet_1.zip]

Archive with 2 entries (2 files):
- Figure S1.pptx
- Supplementary Table 1.XLSX
