# Supplementary material for: Dysfunctional mitochondria, disrupted levels of reactive oxygen species, and autophagy in B cells from common variable immunodeficiency patients
Source: Front Immunol. 2024 Mar 26;15:1362995. doi: 10.3389/fimmu.2024.1362995 (PMC11002182; doi:10.3389/fimmu.2024.1362995)
Supplement: Supplementary file 1 [file DataSheet_1.zip › Supplementary Table 1.XLSX]

## Sheet: Hoja1
Healthy control	Current age (years)	Gender (male/ female)	CD19 (%)	CD19+ CD21 low (%)	CD19+ IgD+ CD27- (%)	CD19+ IgD+ CD27+ (%)	CD19+ IgD-CD27+ (%)
1	64	M	0.04	0.07	0.41	0.4	0.18
2	64	F	0.04	0.06	0.78	0.07	0.14
3	59	F	0.09	0.12	0.63	0.09	0.22
4	30	F	0.1	0.11	0.71	0.06	0.18
5	62	F	0.06	0.13	0.42	0.4	0.16
6	46	F	0.11	0.06	0.79	0.17	0.03
7	43	F	0.11	0.07	0.42	0.16	0.32
8	53	F	0.14	0.05	0.52	0.16	0.28
9	45	F	0.09	0.08	0.26	0.28	0.42
10	64	M	0.03	0.15	0.07	0.72	0.18
11	49	F	0.03	0.04	0.64	0.2	0.13
12	35	M	0.08	0.04	0.67	0.28	0.03
13	55	M	0.21	0.06	0.85	0.07	0.06
14	52	F	0.11	0.04	0.69	0.13	0.12
15	27	F	0.09	0.12	0.66	0.13	0.15
16	49	M	0.12	0.04	0.64	0.28	0.07
17	38	F	0.08	0.07	0.71	0.24	0.04
18	38	M	0.06	0.07	0.79	0.06	0.1
19	42	F	0.15	0.09	0.46	0.33	0.17
20	43	F	0.08	0.09	0.49	0.35	0.11
21	29	F	0.14	0.04	0.54	0.28	0.16
22	47	F	0.095	0.08	0.75	0.05	0.18
23	32	F	0.1	0.11	0.61	0.05	0.27
24	35	F	0.16	0.05	0.83	0.09	0.06
25	41	M	0.15	0.07	0.8	0.12	0.06
Supplementary table 1. Age, gender and B cells subpopulations of the healthy controls cohort.
Current age (years), gender (M, male; F, female), percentage of peripheral blood B-cells (CD19+), percentages of CD21low, naïve (IgD+CD27−), unswitched memory (IgD+CD27+), and switched memory (IgD−CD27+) B cell subpopulations (referred to total CD19+ B-cells), NA, not available.
